# Supplementary material for: Does an eHealth Intervention Reduce Complications and Healthcare Resources? A mHeart Single-Center Randomized-Controlled Trial
Source: J Cardiovasc Dev Dis. 2023 Feb 10;10(2):77. doi: 10.3390/jcdd10020077 (PMC9960237; doi:10.3390/jcdd10020077)
Supplement: Supplementary file 1 [file jcdd-10-00077-s001.zip]

Archive with 1 entries (1 files):
- jcdd-2149361-supplementary.pdf
